# Supplementary material for: Cyclin-Dependent Kinase 4/6 Inhibitors Plus Endocrine Therapy versus Endocrine Therapy Alone for HR-Positive, HER-2-Negative Early Breast Cancer: Meta-Analysis of Phase III Randomized Clinical Trials
Source: J Pers Med. 2024 Apr 27;14(5):464. doi: 10.3390/jpm14050464 (PMC11121774; doi:10.3390/jpm14050464)
Supplement: Supplementary file 1 [file jpm-14-00464-s001.zip]

Archive with 1 entries (1 files):
- jpm-2954520-supplementary.pdf
